# Supplementary material for: Trans-femoral aortic valve implantation through unrepaired aortic co-arctation
Source: Eur Heart J Case Rep. 2023 Oct 27;7(11):ytad535. doi: 10.1093/ehjcr/ytad535 (PMC10639100; doi:10.1093/ehjcr/ytad535)
Supplement: ytad535_Supplementary_Data [file ytad535_supplementary_data.zip]

Archive with 4 entries (4 files):
- Video 3_Implantation.mp4
- Video 4_Post TAVI TTE.mp4
- Video 1_Testing the passage.mp4
- Video 2_Valve over XS Safari.mp4
